# Supplementary material for: Precision Oncology by Point-of-Care Therapeutic Drug Monitoring and Dosage Adjustment of Conventional Cytotoxic Chemotherapies: A Perspective
Source: Pharmaceutics. 2023 Apr 19;15(4):1283. doi: 10.3390/pharmaceutics15041283 (PMC10147065; doi:10.3390/pharmaceutics15041283)
Supplement: Supplementary file 1 [file pharmaceutics-15-01283-s001.zip]

Archive with 1 entries (1 files):
- pharmaceutics-2324690-supplementary.pdf
